# Supplementary material for: Iron disproportionation in peridotite fragments from the mantle transition zone
Source: Nat Commun. 2025 Jul 1;16:5440. doi: 10.1038/s41467-025-60566-y (PMC12215351; doi:10.1038/s41467-025-60566-y)
Supplement: Supplementary file 3 — Supplementary Data 1-6 [file 41467_2025_60566_MOESM3_ESM.xls]

## Sheet: Supplementary Data 1
Supplementary Data 1. Major and trace element compositions of the nephelinite host
Sample	SD60	SD61	SD62	SD63
SiO2	40.758	40.5111	40.5756	39.9942
TiO2	2.48217	2.53341	2.57078	2.49284
Al2O3	10.2695	10.297	10.1577	9.55255
TFe2O3	13.3401	13.5996	13.6364	13.5471
MnO	0.177	0.178	0.178	0.176
MgO	12.1183	12.156	12.5916	14.1678
CaO	10.7648	10.5215	10.4352	10.169
Na2O	4.991	5.019	4.561	4.392
K2O	1.963	2.012	1.8	1.91
P2O5	1.525	1.43	1.493	1.411
LOI	0.765829	0.938621	1.36339	1.18646
TOL	99.1547	99.1962	99.3626	98.999
Mg#	64.2574	63.8853	64.6319	67.4236
Fe3+/Total Fe	0.311708	0.2687	0.254074	0.264487
Na2O/K2O	2.54254	2.49453	2.53389	2.29948
Li	12.6053	13.8294	18.3463	14.3439
Be	2.87499	3.04384	3.13386	2.70225
Sc	14.878	15.0709	14.8669	12.8161
V	163.234	170.977	161.378	164.994
Cr	367.809	415.81	435.86	467.591
Co	70.8292	79.1581	71.5619	75.1144
Ni	361.923	362.476	378.346	486.547
Cu	44.5271	45.7386	49.0883	51.3265
Zn	148.829	153.638	150.206	142.99
Ga	21.4661	21.4856	20.5424	19.7488
Rb	40.1936	40.583	45.4287	48.091
Sr	1393.06	1421.46	1459.95	1271.97
Y	33.0149	33.9161	33.7164	30.154
Zr	316.507	337.74	329.995	298.287
Nb	151.7	163.987	164.067	146.148
Mo	0.683046	0.822063	2.91637	3.10054
Sn	2.2188	2.27765	2.24984	2.12382
Cs	1.73201	2.19697	1.62011	1.19441
Ba	844.771	868.842	871.957	820.364
La	101.961	104.947	102.994	91.1746
Ce	185.988	184.034	179.942	164.183
Pr	19.7077	19.5296	18.8453	17.17
Nd	76.7579	76.9423	73.6373	68.0688
Sm	14.5288	14.5558	14.0158	12.8172
Eu	4.59393	4.57926	4.34272	4.1287
Gd	12.2144	12.364	11.8453	11.0386
Tb	1.59598	1.60514	1.58258	1.4453
Dy	7.74037	7.80488	7.57958	7.01305
Ho	1.22606	1.24569	1.20872	1.10377
Er	2.68407	2.75554	2.62743	2.43814
Tm	0.330135	0.326621	0.329416	0.296074
Yb	1.59164	1.63551	1.54496	1.45494
Lu	0.205289	0.207228	0.215147	0.190222
Hf	6.80497	7.07103	6.77595	6.27848
Ta	7.80535	8.13865	8.03952	7.09741
Tl	0.029126	0.0279339	0.0294219	0.0339026
Pb	4.56686	4.68289	4.4706	4.40027
Th	14.4305	14.759	14.8533	12.4477
U	3.1365	3.28137	3.284	2.90531

## Sheet: Supplementary Data 2
Supplementary Data 2. Major element compositions of constituent minerals in the host lherzolites and kelyphitized garnet rims (wt.%)
	SiO2	TiO2	Al2O3	FeO	MnO	MgO	CaO	Na2O	K2O	P2O5	Cr2O3	NiO	Total		Si	Ti	Al	Fe	Mn	Mg	Ca	Na	K	Cr	TOTAL	Mg#		Jd	CaTs	CaTi	CrCaTs	DiHd	EnFs		CaAl2Si2O8	NaAlSi3O8	KAlSi3O8
Minerals in the host lherzolite
Ol-01	41.136	0	0.067	9.62	0.106	49.225	0.09	0.006	0	0	0.077	0.336	100.663		1.00104	0	0.00192147	0.195752	0.0021846	1.78582	0.00234635	0.000283066	0	0.00148127	2.99083	90.1214
Ol-02	41.487	0.008	0	9.707	0.143	49.613	0.102	0.005	0.005	0.022	0.038	0.381	101.511		1.00176	0.000145253	0	0.195992	0.00292432	1.78596	0.0026386	0.000234061	0.000154003	0.000725355	2.99053	90.1111
Ol-03	40.878	0.015	0.06	9.72	0.112	49.297	0.083	0.026	0.001	0.002	0.038	0.375	100.607		0.99665	0.000274997	0.00172399	0.198163	0.00231265	1.79184	0.00216797	0.00122895	3.11001e-05	0.000732408	2.99512	90.0421
Ol-04	41.014	0.004	0.011	9.259	0.155	49.467	0.095	0.032	0	0.004	0.056	0.313	100.41		0.999584	7.33044e-05	0.000315944	0.188692	0.00319932	1.79733	0.00248046	0.00151198	0	0.00107893	2.99427	90.499
Ol-05	41.447	0.023	0.04	9.655	0.159	49.187	0.111	0.013	0	0.016	0.028	0.355	101.034		1.00486	0.000419298	0.00114288	0.195734	0.00326473	1.77782	0.00288308	0.000611031	0	0.000536644	2.98727	90.0821
Ol-06	41.087	0.042	0.032	9.786	0.146	49.9	0.086	0	0	0.024	0.002	0.366	101.471		0.993753	0.000763847	0.000912125	0.197917	0.00299065	1.79928	0.00222841	0	0	3.82402e-05	2.99789	90.0903
Ol-07	40.738	0.019	0.036	9.413	0.103	48.544	0.098	0.017	0	0.014	0.037	0.333	99.352		1.00383	0.000352045	0.00104543	0.193951	0.0021495	1.78329	0.00258708	0.000812117	0	0.000720741	2.98874	90.1908
Ol-08	41.596	0.002	0.012	9.841	0.171	48.24	0.095	0.031	0	0	0.063	0.343	100.394		1.0146	3.66823e-05	0.000344949	0.200718	0.00353247	1.75419	0.0024825	0.00146593	0	0.00121479	2.97859	89.7326
Ol-09	41.626	0.009	0.053	9.652	0.121	48.559	0.098	0.009	0	0	0.056	0.376	100.559		1.01275	0.000164651	0.00151965	0.196362	0.00249323	1.7613	0.00255438	0.00042451	0	0.00107707	2.97864	89.9695
Opx-01	54.319	0.161	5.051	6.026	0.131	31.839	1.13	0.186	0	0	0.712	0.138	99.693		1.88639	0.00420425	0.206722	0.17499	0.00385292	1.64841	0.0420417	0.0125228	0	0.0195468	3.99868	90.4031		0.0125228	0	0	0	0.0420417	0.890677
Opx-02	54.6	0.173	5.13	6.008	0.114	31.944	1.139	0.166	0.001	0	0.724	0.094	100.093		1.88723	0.00449636	0.208968	0.173646	0.00333715	1.64606	0.0421772	0.0111237	4.40901e-05	0.0197828	3.99687	90.4575		0.0111237	0	0	0	0.0421772	0.888766
Opx-03	54.539	0.169	5.056	6.051	0.111	32.289	1.123	0.184	0	0	0.742	0.102	100.366		1.88169	0.00438441	0.205579	0.174571	0.00324342	1.66081	0.0415091	0.0123074	0	0.0202377	4.00434	90.4886		0.0123074	0	0	0	0.0415091	0.896938
Opx-07	54.61	0.179	5.016	5.915	0.131	32.145	1.118	0.205	0.008	0.008	0.755	0.134	100.224		1.88592	0.00464822	0.204145	0.170808	0.00383143	1.65497	0.0413632	0.013725	0.000352411	0.0206117	4.00037	90.6446		0.013725	0	0	0	0.0413632	0.892206
Opx-08	54.823	0.079	5.165	6.017	0.128	32.216	1.181	0.173	0.007	0.014	0.725	0.076	100.604		1.88588	0.00204344	0.209388	0.173075	0.00372907	1.65214	0.0435234	0.0115373	0.000307156	0.0197154	4.00134	90.5176		0.0115373	0	0	0	0.0435234	0.890848
Opx-09	54.649	0.15	5.048	6.013	0.119	32.443	1.145	0.157	0.008	0.014	0.784	0.063	100.593		1.88113	0.0038825	0.204779	0.173074	0.00346914	1.66488	0.0422245	0.0104772	0.000351266	0.0213338	4.0056	90.5833		0.0104772	0	0	0	0.0422245	0.897864
Opx-10	54.254	0.117	5.044	5.984	0.091	32.413	1.15	0.186	0	0	0.774	0.113	100.126		1.87704	0.00304376	0.205658	0.173116	0.00266638	1.6718	0.0426247	0.0124756	0	0.0211689	4.0096	90.6166		0.0124756	0	0	0	0.0426247	0.901148
Opx-11	53.767	0.248	4.957	6.538	0.15	32.085	0.897	0.103	0.001	0.01	0.487	0.154	99.397		1.87713	0.00651047	0.203951	0.190865	0.00443514	1.66995	0.03355	0.00697145	4.45335e-05	0.0134407	4.00685	89.743		0.00697145	0	0	0	0.03355	0.913635
Opx-12	54.552	0.108	4.981	6.247	0.122	32.58	0.888	0.112	0	0.012	0.482	0.112	100.196		1.88445	0.00280531	0.202778	0.180447	0.00356921	1.67784	0.0328631	0.00750067	0	0.0131625	4.00541	90.2896		0.00750067	0	0	0	0.0328631	0.91271
Opx-13	53.927	0.171	4.963	6.362	0.152	32.508	0.895	0.134	0	0	0.474	0.074	99.66		1.87565	0.00447223	0.203432	0.18503	0.00447741	1.68562	0.0333495	0.00903562	0	0.0130329	4.0141	90.1088		0.00903562	0	0	0	0.0333495	0.91865
Opx-14	54.44	0.125	4.96	6.22	0.131	32.295	0.91	0.114	0.005	0.008	0.465	0.056	99.729		1.88832	0.00326025	0.202754	0.180406	0.00384829	1.67001	0.0338159	0.00766604	0.000221226	0.0127505	4.00305	90.2505		0.00766604	0	0	0	0.0338159	0.908298
Opx-15	54.406	0.104	4.752	6.302	0.13	32.482	0.925	0.108	0	0.01	0.486	0.135	99.84		1.88742	0.00271292	0.19428	0.182811	0.00381947	1.67992	0.0343783	0.00726362	0	0.0133283	4.00593	90.1859		0.00726362	0	0	0	0.0343783	0.914177
Opx-16	54.335	0.111	4.859	6.439	0.15	32.451	0.907	0.078	0.047	0.004	0.446	0.128	99.955		1.88417	0.00289433	0.198572	0.186708	0.00440526	1.67762	0.0336954	0.00524378	0.00207897	0.0122262	4.00762	89.9853		0.00524378	0	0	0	0.0336954	0.915318
Cpx-01	52.158	0.401	6.706	3.092	0.152	16.551	17.889	1.652	0	0	1.289	0.051	99.941		1.87959	0.010866	0.284797	0.0931718	0.004639	0.889182	0.690637	0.115414	0	0.0367207	4.00502	90.5155		0.115414	0.00499756	0.00293422	0.0183604	0.664345	0.159005
Cpx-02	51.262	0.485	7.071	3.309	0.115	16.672	17.606	1.435	0.002	0	1.217	0.047	99.221		1.86173	0.0132448	0.302644	0.10049	0.00353719	0.902681	0.685022	0.101037	9.26533e-05	0.0349405	4.00542	89.9828		0.101037	0.03723	0	0.0174702	0.630322	0.186425
Cpx-03	51.845	0.376	6.747	3.214	0.121	16.44	17.676	1.713	0.011	0.028	1.348	0.031	99.55		1.8772	0.0102371	0.287903	0.0973092	0.00371047	0.887424	0.685663	0.120246	0.00050805	0.0385843	4.00879	90.1182		0.120246	0.00254964	0.00384371	0.0192922	0.659977	0.162378
Cpx-04	51.632	0.468	6.572	3.113	0.117	16.199	17.802	1.555	0.009	0.016	1.303	0.084	98.87		1.88169	0.012825	0.282265	0.0948662	0.00361122	0.880121	0.695057	0.109867	0.00041839	0.0375396	3.99826	90.27		0.109867	0.00844153	0.00219175	0.0187698	0.665653	0.154667
Cpx-05	52.326	0.458	6.764	3.129	0.076	16.418	17.805	1.695	0.014	0.026	1.455	0.024	100.19		1.8808	0.0123787	0.286523	0.0940448	0.00231355	0.879774	0.68563	0.118115	0.000641894	0.0413433	4.00157	90.3427		0.118115	0.00108119	0.00564875	0.0206717	0.658229	0.157795
Cpx-06	52.396	0.497	6.479	3.071	0.082	16.351	17.761	1.714	0.015	0.002	1.312	0.023	99.703		1.89065	0.013485	0.275518	0.0926607	0.00250591	0.879593	0.686597	0.119903	0.000690419	0.0374251	3.99903	90.4695		0.109353	0	0.00674251	0.0187125	0.661142	0.155556
Cpx-07	52.143	0.326	6.648	3.042	0.121	16.527	17.886	1.737	0.003	0.036	1.328	0.066	99.863		1.88142	0.00884484	0.28269	0.0917807	0.00369754	0.889013	0.691392	0.121506	0.000138076	0.0378794	4.00836	90.6422		0.118582	0	0.00442242	0.0189397	0.66803	0.156382
Cpx-08	52.574	0.385	6.454	3.149	0.127	16.613	17.898	1.685	0.015	0.003	1.35	0.07	100.323		1.88755	0.0103937	0.273078	0.0945372	0.00386162	0.889201	0.68842	0.117283	0.000686953	0.0383157	4.00332	90.39		0.112452	0	0.00519686	0.0191579	0.664065	0.159837
Cpx-09	52.63	0.415	6.613	3.203	0.13	16.622	18.015	1.753	0.002	0.033	1.328	0.053	100.797		1.88232	0.0111607	0.278733	0.0957901	0.0039377	0.886275	0.690266	0.121549	9.1243e-05	0.037547	4.00767	90.2461		0.117678	0	0.00558035	0.0187735	0.665913	0.158076
Cpx-10	52.688	0.421	6.563	3.061	0.138	16.355	17.949	1.717	0.02	0.017	1.373	0.045	100.347		1.89026	0.0113573	0.277487	0.0918283	0.00419303	0.874753	0.689878	0.119423	0.00091527	0.0389401	3.99904	90.4997		0.109738	0	0.00567866	0.0194701	0.66473	0.150926
Cpx-10	52.639	0.399	6.607	3.078	0.085	16.451	17.959	1.806	0.01	0.024	1.372	0.027	100.457		1.88699	0.0107552	0.279124	0.0922644	0.0025806	0.879183	0.68971	0.125513	0.000457268	0.0388806	4.00546	90.5024		0.113009	0	0.0053776	0.0194403	0.664892	0.153278
Cpx-11	52.211	0.419	6.52	3.157	0.085	16.521	17.905	1.666	0.001	0	1.401	0.077	99.963		1.88215	0.0113577	0.276994	0.0951635	0.00259508	0.887879	0.691494	0.116433	4.59834e-05	0.0399252	4.00404	90.3195		0.116433	0.00141601	0.00497083	0.0199626	0.665145	0.158949
Cpx-12	51.591	0.426	6.626	3.236	0.082	16.577	17.881	1.776	0	0.016	1.354	0.009	99.574		1.8702	0.011612	0.283071	0.0980901	0.00251748	0.895868	0.694428	0.124814	0	0.0388015	4.0194	90.1314		0.124814	0.0049885	0.00331174	0.0194007	0.666727	0.163616
Cpx-13	51.925	0.424	6.572	3.091	0.077	16.527	17.866	1.708	0.013	0.032	1.338	0.042	99.615		1.87886	0.0115363	0.28025	0.0935234	0.00235965	0.891532	0.692576	0.119816	0.000600027	0.0382728	4.00933	90.5058		0.119816	0.00132334	0.00510649	0.0191364	0.66701	0.159023
Cpx-14	51.956	0.454	6.616	3.112	0.1	16.605	17.837	1.708	0.003	0.036	1.34	0.089	99.856		1.87612	0.0123272	0.281547	0.0939656	0.00305819	0.893902	0.690033	0.11957	0.000138184	0.0382514	4.00892	90.488		0.11957	0.00430511	0.00401106	0.0191257	0.662591	0.162638
Cpx-15	52.852	0.398	6.687	3.173	0.095	16.469	17.776	1.704	0.018	0.036	1.35	0.036	100.594		1.89043	0.0107044	0.281877	0.0949011	0.0028778	0.878193	0.681168	0.118161	0.000821258	0.0381723	3.9973	90.2475		0.109575	0	0.00535222	0.0190861	0.656729	0.158183
Minerals in the kelyphitized garnet rim
Opx-01	51.006	0.098	9.927	6.418	0.242	29.899	1.997	0.074	0.004	0.024	0.835	0.086	100.61	Ring 2	1.7677	0.00255386	0.405449	0.18599	0.007103	1.54479	0.074146	0.00497196	0.00017683	0.0228766	4.01576	89.254		0.00497196	0	0	0	0.074146	0.828317
Opx-02	51.136	0.104	10.14	6.599	0.263	30.186	1.745	0.041	0.008	0	0.625	0.037	100.884	Ring 2	1.76553	0.00270001	0.412588	0.190515	0.00769029	1.55374	0.0645455	0.00274436	0.000352328	0.0170587	4.01747	89.0776		0.00274436	0	0	0	0.0645455	0.839856
Opx-03	53.446	0.087	6.717	6.528	0.243	31.713	1.781	0.134	0.027	0.01	0.428	0.033	101.147	Ring 3	1.83843	0.00225027	0.272294	0.187766	0.0070791	1.62628	0.0656325	0.00893606	0.00118469	0.0116384	4.0215	89.6493		0.00893606	0	0	0	0.0656325	0.874207
Opx-04	53.521	0.116	6.013	6.502	0.258	31.429	2.034	0.069	0	0	0.467	0.045	100.454	Ring 3	1.85416	0.00302179	0.245496	0.188353	0.00756975	1.62322	0.0754911	0.00463426	0	0.0127896	4.01474	89.6028		0.00463426	0	0	0	0.0754911	0.868043
Opx-05	53.699	0.081	5.959	6.493	0.268	31.4	1.965	0.111	0.006	0.024	0.485	0.044	100.535	Ring 3	1.85864	0.00210813	0.243071	0.187922	0.00785604	1.62026	0.0728642	0.00744837	0.000264905	0.0132705	4.01371	89.6071		0.00744837	0	0	0	0.0728642	0.867659
Opx-06	52.14	0.206	9.345	6.691	0.312	30.083	1.723	0.062	0.021	0	0.781	0.031	101.395	Ring 2	1.79086	0.00532035	0.378268	0.192169	0.00907576	1.54041	0.0634011	0.00412848	0.000920064	0.0212059	4.00575	88.9085		0.00412848	0	0	0	0.0634011	0.834588
Opx-07	51.946	0.115	9.602	6.567	0.28	30.098	1.982	0.07	0	0.018	0.624	0.023	101.325	Ring 2	1.78521	0.0029718	0.388893	0.188716	0.00814957	1.54206	0.0729732	0.00466385	0	0.0169527	4.01059	89.0964		0.00466385	0	0	0	0.0729732	0.8289
Opx-08	52.811	0.274	7.065	7.534	0.309	30.599	1.556	0.052	0.017	0	0.55	0.025	100.792	Ring 3	1.83051	0.00714136	0.288595	0.218361	0.00907077	1.58117	0.0577801	0.00349429	0.000751632	0.0150704	4.01194	87.8657		0.00349429	0	0	0	0.0577801	0.870877
Opx-10	54.072	0.11	5.628	7.153	0.291	31.93	1.432	0.149	0	0.028	0.403	0.011	101.207	Ring 3	1.86184	0.00284804	0.228378	0.20595	0.00848599	1.63906	0.0528245	0.00994638	0	0.0109696	4.0203	88.8374		0.00994638	0	0	0	0.0528245	0.896092
Opx-11	49.006	0.184	13.004	8.271	0.351	27.903	0.981	0.168	0.02	0	1.22	0.011	101.119	Ring 1	1.70189	0.00480489	0.532217	0.240184	0.0103235	1.44463	0.0364983	0.011311	0.000885974	0.0334933	4.01624	85.7442		0.011311	0	0	0	0.0364983	0.82416
Cpx-01	49.32	0.599	10.48	4.26	0.279	16.124	17.511	1.218	0.01	0.006	0.873	0	100.68	Ring 3	1.77319	0.0161936	0.444042	0.128069	0.00849524	0.864232	0.674474	0.0848962	0.000458608	0.0248121	4.01887	87.0937		0.0848962	0.141912	0	0.012406	0.520156	0.236072
Cpx-02	51.363	0.409	8.102	4.623	0.261	17.392	16.405	1.069	0	0.047	0.6	0.047	100.318	Ring 3	1.84495	0.0110469	0.342969	0.138855	0.00793985	0.931338	0.631293	0.0744422	0	0.0170373	3.99987	87.0253		0.0744422	0.0806124	0	0.00851865	0.542162	0.264015
Cpx-03	50.886	0.17	8.609	4.421	0.296	18.605	15.616	0.799	0.004	0.03	0.694	0	100.13	Ring 1	1.8254	0.00458554	0.36395	0.132612	0.00899268	0.994977	0.600137	0.0555666	0.000183032	0.0196804	4.00608	88.2393		0.0555666	0.119038	0	0.00984021	0.471258	0.328165
Cpx-04	50.228	0.729	8.341	4.577	0.287	16.704	17.05	1.183	0	0.033	0.534	0.02	99.686	Ring 3	1.8228	0.0198932	0.356732	0.138892	0.00882093	0.903731	0.662888	0.0832313	0	0.0153197	4.01231	86.6786		0.0832313	0.0939662	0	0.00765987	0.561262	0.240681
Cpx-05	50.202	0.29	9.695	4.307	0.242	17.136	16.868	0.789	0.012	0.006	0.703	0.015	100.265	Ring 2	1.80344	0.00783361	0.410448	0.129377	0.00736266	0.91773	0.649181	0.0549498	0.000549884	0.0199642	4.00084	87.6443		0.0549498	0.141611	0	0.00998211	0.497589	0.274759
Cpx-06	50.121	0.237	9.159	4.394	0.244	17.053	16.937	0.723	0	0.012	0.768	0	99.648	Ring 2	1.81324	0.00644716	0.390494	0.132923	0.00747593	0.919734	0.65644	0.0507088	0	0.0219641	3.99943	87.3726		0.0507088	0.136046	0	0.0109821	0.509412	0.271623
Cpx-07	51.996	0.237	7.851	4.795	0.301	19.568	13.864	0.829	0.06	0.016	0.645	0.003	100.165	Ring 1	1.85561	0.00635987	0.330196	0.14309	0.0090975	1.04109	0.530063	0.0573561	0.00273135	0.0181967	3.99379	87.9165		0.0573561	0.0870333	0	0.00909836	0.433931	0.375124
Cpx-08	49.484	0.449	10.31	4.193	0.222	16.094	17.293	0.922	0.006	0	0.299	0	99.272	Ring 3	1.79578	0.0122523	0.440936	0.127238	0.00682306	0.870715	0.672325	0.0648674	0.000277746	0.00857778	3.99979	87.2501		0.0648674	0.139357	0	0.00428889	0.528679	0.234637
Cpx-09	49.695	0.891	9.874	4.459	0.234	15.142	17.757	1.148	0.003	0.043	0.332	0.03	99.608	Ring 3	1.80445	0.0243272	0.422528	0.135386	0.00719592	0.819672	0.690754	0.0808132	0.000138951	0.00952986	3.99479	85.8243		0.0808132	0.114737	0	0.00476493	0.571252	0.191903
Cpx-11	50.934	0.496	8.287	4.409	0.278	16.91	17.163	1.128	0	0	0.726	0.016	100.347	Ring 3	1.83271	0.01342	0.35141	0.132657	0.00847169	0.9071	0.661609	0.0786872	0	0.0206509	4.00672	87.2415		0.0786872	0.0886005	0	0.0103255	0.562683	0.238537
Cpx-12	49.684	0.472	10.242	4.603	0.205	17.996	15.429	0.894	0.012	0.002	0.739	0	100.278	Ring 1	1.7817	0.0127275	0.432845	0.138026	0.00622601	0.962096	0.592758	0.0621532	0.000548918	0.0209497	4.01003	87.4536		0.0621532	0.156149	0	0.0104749	0.426134	0.336994
Cpx-13	52.009	0.196	6.689	4.578	0.265	19.112	15.398	0.846	0	0.02	0.545	0.02	99.678	Ring 1	1.87239	0.00530587	0.283798	0.137815	0.00807982	1.02577	0.593887	0.0590468	0	0.0155107	4.0016	88.156		0.0590468	0.0685653	0	0.00775533	0.517566	0.323008
Cpx-14	51.288	0.213	7.54	4.495	0.253	18.878	16.047	0.715	0.007	0.049	0.551	0.069	100.105	Ring 2	1.84335	0.00575644	0.319369	0.13509	0.00770106	1.01151	0.617884	0.0498202	0.000320921	0.0156552	4.00646	88.2182		0.0498202	0.106832	0	0.00782761	0.503224	0.32169
Cpx-15	49.448	0.307	10.145	4.314	0.249	18.133	15.46	0.802	0.018	0.008	1.115	0.026	100.025	Ring 1	1.77831	0.00830193	0.429972	0.12973	0.00758396	0.972193	0.595647	0.0559166	0.000825732	0.0316993	4.01018	88.2269		0.0559166	0.165777	0	0.0158496	0.41402	0.343951
Pl-01	56.494	0.122	27.093	0.27	0	0.082	8.875	5.861	1.018	0.146	0.037	0	99.998		2.54471	0.00413217	1.43821	0.0101696	0	0.00550648	0.428278	0.511818	0.0584914	0.00131751	5.00263	35.1267									0.428278	0.511818	0.0584914
Pl-02	55.081	0.031	27.176	0.266	0.025	0.163	9.504	5.46	0.84	0.206	0.04	0	98.792		2.51469	0.00106421	1.46217	0.0101547	0.000966634	0.0110942	0.464849	0.483264	0.0489183	0.00144364	4.99862	52.2106									0.464849	0.483264	0.0489183
Pl-03	57.209	0.168	25.34	0.24	0.002	0.097	7.67	6.043	1.167	0.105	0.019	0	98.06		2.61712	0.00577898	1.36614	0.00918065	7.74868e-05	0.00661539	0.375903	0.535945	0.0680987	0.000687114	4.98554	41.8801									0.375903	0.535945	0.0680987
Pl-04	54.611	0.078	26.128	0.814	0	1.991	9.13	5.081	0.731	0.064	0.039	0.089	98.756		2.50322	0.00268842	1.41142	0.0311994	0	0.136055	0.448344	0.451519	0.0427411	0.00141319	5.0286	81.3462									0.448344	0.451519	0.0427411
Pl-05	56.722	0.071	26.496	0.221	0.004	0.087	8.531	6.029	0.961	0.065	0.053	0	99.24		2.57091	0.00241979	1.41529	0.00837589	0.000153544	0.00587868	0.414245	0.529772	0.0555607	0.00189901	5.00451	41.2407									0.414245	0.529772	0.0555607
Pl-06	60.272	0.235	23.461	0.265	0.029	0.064	5.503	6.303	3.066	0.247	0.033	0	99.478		2.72055	0.00797612	1.24801	0.0100021	0.00110861	0.00430671	0.266111	0.551565	0.176531	0.00117753	4.98733	30.0984									0.266111	0.551565	0.176531
Pl-07	62.843	0.333	20.897	0.208	0	0.096	2.605	5.242	7.025	0	0	0.087	99.336		2.8598	0.0113948	1.12071	0.00791489	0	0.0065129	0.127001	0.46247	0.407787	0	5.00358	45.1414									0.127001	0.46247	0.407787
Pl-08	58.781	0.153	24.672	0.314	0	0.114	6.845	6.265	1.905	0.17	0.054	0	99.273		2.65852	0.00520328	1.31503	0.011875	0	0.00768656	0.331664	0.549328	0.109902	0.00193069	4.99114	39.2941									0.331664	0.549328	0.109902
Pl-09	60.198	0.263	23.382	0.327	0.053	0.058	5.225	5.921	3.566	0.231	0.012	0	99.236		2.72629	0.0089563	1.24796	0.0123834	0.00203285	0.003916	0.253512	0.519868	0.206006	0.000429623	4.98136	24.0254									0.253512	0.519868	0.206006
Pl-10	56.744	0.078	24.464	0.779	0.107	1.821	7.65	5.65	1.164	0.247	0.042	0.008	98.754		2.58963	0.00267668	1.31576	0.0297276	0.00413562	0.123895	0.374026	0.499891	0.0677611	0.00151525	5.00902	80.649									0.374026	0.499891	0.0677611
Pl-11	47.695	0.075	32.517	0.299	0.014	0.069	15.933	2.052	0.203	0.004	0	0.004	98.865		2.21135	0.00261475	1.77675	0.011592	0.000549733	0.00476935	0.791415	0.184447	0.0120058	0	4.99549	29.15									0.791415	0.184447	0.0120058
Pl-12	57.195	0.181	23.681	1.11	0.064	3.236	7.26	5.491	1.072	0.057	0.061	0.066	99.474		2.59523	0.0061756	1.26633	0.0421157	0.00245944	0.218903	0.35292	0.483034	0.0620471	0.00218808	5.0314	83.8649									0.35292	0.483034	0.0620471
Pl-13	56.754	0.074	26.226	0.244	0	0.079	8.315	5.964	0.865	0.073	0.019	0	98.613		2.58384	0.00253328	1.40712	0.00928884	0	0.00536192	0.405558	0.526398	0.0502335	0.000683815	4.99101	36.5982									0.405558	0.526398	0.0502335
Pl-14	55.987	0.043	26.964	0.348	0.085	0.087	9.36	5.614	0.661	0.15	0.026	0	99.325		2.53857	0.00146607	1.44084	0.0131942	0.00326407	0.00588093	0.454673	0.493495	0.0382307	0.000931948	4.99055	30.8303									0.454673	0.493495	0.0382307
Pl-16	58.925	0.059	24.024	0.333	0	0.169	6.421	6.406	1.666	0.057	0.107	0	98.167		2.68855	0.0020242	1.29179	0.0127047	0	0.0114956	0.313865	0.566648	0.0969621	0.00385939	4.9879	47.5017									0.313865	0.566648	0.0969621
Pl-17	45.993	0.104	34.354	0.341	0.024	0.069	17.286	1.378	0.099	0.008	0.043	0	99.699		2.12358	0.00361072	1.86932	0.0131654	0.000938484	0.00474953	0.855054	0.123349	0.00583071	0.0015695	5.00117	26.5116									0.855054	0.123349	0.00583071
Sp-02	0.178	0.313	61.889	9.753	0.214	20.412	0.025	0.024	0.004	0	6.154	0.076	99.042
Sp-03	0.044	0.231	61.545	10.086	0.212	20.593	0.018	0.009	0	0	5.918	0.096	98.752
Sp-04	0.042	0.251	60.265	10.145	0.234	20.42	0.015	0	0	0.004	7.339	0.103	98.818
Sp-05	0.099	0.343	61.284	9.694	0.162	20.581	0.019	0	0	0.021	6.563	0.094	98.86
Sp-06	0.037	0.524	60.528	9.917	0.221	20.548	0.038	0	0.005	0	7.267	0.109	99.194
Sp-07	0.041	0.567	62.247	10.422	0.242	20.359	0.062	0	0.004	0.027	5.528	0.06	99.559
Sp-08	0.041	0.336	62.752	10.507	0.221	20.548	0.017	0.005	0	0.02	5.939	0.049	100.435
Sp-09	0.037	0.333	62.365	10.72	0.25	20.299	0.005	0	0.002	0.037	5.049	0.038	99.135
Sp-11	0.084	0.282	60.743	10.497	0.224	20.252	0.014	0	0.001	0.047	6.999	0.061	99.204

## Sheet: Supplementary Data 3
Supplementary Data 3. Trace element compositions of the kelyphitized garnet cores (ppm)
Sample	M1-01	M1-02	M1-03	M2-01	M2-02	M3-01	M3-02	M3-03	M4-01	M4-02	M5-01	M5-02	M6-01	M6-02	M7-01	M7-02
Li	0.785862	1.25959	0.270545	1.57023	1.10436	0.770897	0.378033	1.33112	0.369259	0.788466	2.04242	1.12061	0.217372	0.650889	0.332819	1.16422
Be	0.345964	0.0609902	N.D.	0.58156	0.357555	0.11506	N.D.	0.368596	0.125339	0.160579	N.D.	0.00595079	N.D.	N.D.	0.122879	0.731366
B	0.812741	2.28492	3.42268	1.91693	1.87457	3.61409	1.89581	2.57081	N.D.	1.62139	3.05091	1.86671	1.47878	1.14728	2.25479	3.1953
Sc	133.715	132.272	124.613	111.995	119.663	121.559	118.938	151.257	126.095	130.815	111.672	115.517	174.258	223.702	193.516	164.32
V	112.274	110.696	112.406	109.966	109.21	109.189	111.27	112.065	109.4	111.811	111.706	109.479	139.225	148.493	143.915	142.027
Co	12.1941	20.5437	7.26285	10.1856	24.398	21.1327	21.4556	35.5273	43.1485	43.0675	34.6679	40.1771	31.3542	26.0744	36.1092	39.4514
Ni	26.6034	82.0746	4.73243	13.6395	86.3729	121.866	52.0615	94.1515	71.67	76.2645	95.4768	263.408	31.1728	79.8176	235.449	139.174
Cu	0.517021	0.635094	0.651316	1.06697	1.88887	0.741534	1.45311	0.407069	0.0169777	0.137757	0.0326171	0.794774	0.0862481	1.28662	0.36618	0.0660444
Zn	11.7304	12.1148	12.0698	12.0517	9.85323	10.6034	12.0534	11.0797	10.4964	9.90132	9.7152	9.41211	12.4674	10.7717	13.2002	9.11175
Ga	5.01933	4.9531	4.02071	4.52077	4.60428	3.9385	4.36885	4.40915	5.39742	4.82081	4.35021	4.45371	4.67207	5.0313	4.59342	4.43195
Ge	0.550809	0.564209	1.33934	N.D.	1.4025	1.83389	0.95699	1.09036	1.1758	2.48406	1.89473	1.96746	1.2021	1.04395	1.9512	2.17748
Rb	0.841368	0.985846	0.658916	0.592917	0.725343	0.699352	0.129105	0.951614	N.D.	0.290133	1.93443	0.323909	0.313264	0.393342	0.628172	0.540053
Sr	0.495125	0.649262	0.185577	0.483171	2.18675	2.94086	0.680456	0.251599	0.171839	0.178424	3.71415	0.303303	0.0891873	0.220601	5.06423	1.76458
Y	30.5602	30.4316	29.2289	28.3132	29.8143	31.8598	33.5003	37.6424	30.4415	33.1046	34.112	25.0298	33.7482	40.5603	53.7192	31.0869
Zr	26.9124	30.2178	30.5837	25.6815	27.2426	25.6911	31.3273	31.395	28.1762	32.1115	23.5245	26.1703	4.73406	6.7151	5.33517	6.4265
Nb	0.0381673	0.0432887	0.0385101	0.014531	0.0401035	0.019103	0.0456278	0.0258386	0.0210871	0.0367717	0.05064	0.0152677	0.033124	0.129356	0.160218	1.62524
Mo	N.D.	N.D.	0.0411527	0.0411359	N.D.	0.0411	N.D.	N.D.	N.D.	N.D.	0.0860144	N.D.	0.0837953	N.D.	N.D.	0.0870827
Ag	N.D.	N.D.	0.0891863	0.0254714	N.D.	N.D.	0.0133302	N.D.	0.0831682	0.0295977	N.D.	N.D.	0.00555924	0.0261632	N.D.	0.0134804
Cd	0.00173271	0.149065	N.D.	0.175913	N.D.	N.D.	0.0736498	0.262756	0.146787	0.34341	0.0735662	0.074539	0.0102383	0.252967	0.0750818	0.03724
Sn	N.D.	0.0597365	0.307596	1.18675	0.348214	0.0852374	N.D.	0.605902	0.294064	0.623158	0.143895	0.41725	0.0155714	N.D.	0.358998	0.712234
Sb	N.D.	N.D.	0.147557	0.222674	0.202352	N.D.	0.341075	0.224887	0.141867	N.D.	0.249838	N.D.	N.D.	0.0066943	0.0231805	0.206952
Cs	0.0230963	N.D.	0.0373726	0.013467	0.0655892	0.085647	N.D.	0.0280508	N.D.	0.0206194	0.0463803	0.00736828	N.D.	N.D.	0.0101433	0.0670799
Ba	1.01201	1.32635	0.0770897	0.231175	2.17987	1.38584	2.01638	0.599939	0.0279564	0.00397962	1.45015	0.557466	0.575558	0.369372	2.65856	7.06896
La	0.00868909	0.00584001	0.00588345	N.D.	N.D.	0.0117518	0.00615557	0.00941179	0.00906788	0.0159455	0.0122972	0.0121559	N.D.	0.00921219	0.050202	0.230323
Ce	0.100204	0.0673481	0.0709332	0.123312	0.0510486	0.0676002	0.109708	0.0851597	0.0603949	0.0668677	0.0741298	0.082836	N.D.	0.0349901	0.0526309	0.195784
Pr	0.0235212	0.0606002	0.0424703	0.0504129	0.0439367	0.0530199	0.0583204	0.0452933	0.0341726	0.0776952	0.0305141	0.0521007	N.D.	0.00817612	0.0113246	0.0112339
Nd	0.598751	0.580007	0.366768	0.519186	0.582108	0.409526	0.520778	0.530842	0.517985	0.609996	0.407103	0.448257	0.110167	0.289975	0.0692483	0.366364
Sm	0.609777	0.78552	0.53331	0.723114	0.622914	0.601353	0.773966	0.788924	0.486628	0.540855	0.701175	0.765095	0.300257	0.337374	0.311936	0.455052
Eu	0.379603	0.298209	0.435621	0.375882	0.45066	0.41006	0.455768	0.378559	0.429442	0.379972	0.43432	0.50692	0.196628	0.175052	0.176239	0.196017
Gd	1.94968	1.95684	2.18413	2.18409	1.94179	2.53831	2.42797	1.81977	1.81928	2.18545	2.31822	1.74689	1.77695	1.45414	1.65618	1.51653
Tb	0.491895	0.558533	0.56167	0.472983	0.531758	0.539613	0.495062	0.65064	0.527854	0.567647	0.514581	0.50383	0.45729	0.454139	0.681457	0.546386
Dy	4.37395	4.0198	4.64642	3.94049	4.57409	4.56231	4.83061	5.50819	4.59564	4.9735	5.09093	4.22399	4.73338	5.36377	6.81308	4.24336
Ho	1.11896	1.05369	1.09746	0.970484	1.21104	1.15426	1.2707	1.34207	1.18866	1.28266	1.28965	1.08083	1.1606	1.44007	1.82348	1.12245
Er	3.47798	3.72162	3.63003	3.11881	3.75574	3.75149	4.14228	4.64011	3.59196	4.33	4.37883	2.76796	4.43272	5.21423	6.44629	4.04835
Tm	0.578186	0.553637	0.58957	0.574844	0.638022	0.633115	0.629827	0.804466	0.617499	0.671251	0.629112	0.472249	0.658985	0.956269	1.17672	0.68632
Yb	3.57272	4.06776	4.18107	3.68117	3.95304	4.25797	4.35997	4.99056	4.35297	3.99234	4.03672	3.04637	4.68165	7.09332	9.15553	4.6728
Lu	0.657927	0.655125	0.587599	0.546026	0.542594	0.589019	0.669423	0.763345	0.568243	0.695993	0.684584	0.492474	0.83374	1.03905	1.09099	0.66085
Hf	0.513591	0.591323	0.597235	0.416004	0.445794	0.596469	0.719772	0.668311	0.631936	0.532717	0.489838	0.47679	0.158334	0.20259	0.266091	0.303952
Ta	0.000130882	N.D.	N.D.	N.D.	N.D.	N.D.	0.00834481	N.D.	N.D.	0.00864661	N.D.	N.D.	N.D.	0.000136487	0.00283569	0.0337555
W	N.D.	0.0273633	0.00918896	0.00918522	N.D.	N.D.	N.D.	N.D.	N.D.	0.00996166	0.00960306	N.D.	N.D.	N.D.	N.D.	0.0486116
Bi	0.0165646	0.0224868	0.00298081	0.0301377	N.D.	0.0061291	0.00697115	N.D.	0.0271835	0.00206379	0.00696324	0.00808781	N.D.	N.D.	0.0319801	N.D.
Pb	0.00526377	0.0202161	0.00509163	0.0155231	N.D.	0.00990258	0.0585983	N.D.	0.0101556	0.0165593	0.0319265	0.0105199	N.D.	N.D.	0	N.D.
Th	0.00243166	N.D.	0.00246974	0.00246873	N.D.	0.00986631	N.D.	N.D.	N.D.	N.D.	N.D.	0.00510276	N.D.	0.0177505	0.0105368	0.0914583
U	N.D.	N.D.	0.0025005	N.D.	N.D.	N.D.	N.D.	N.D.	N.D.	N.D.	0.00261318	N.D.	N.D.	0.00256736	0.00266701	0.0185194

## Sheet: Supplementary Data 4
Supplementary Data 4. Major element compositions of the kelyphitized garnet cores (wt.%)
Sample	M1	2σ (n=28)	M2	2σ (n=33)	M3	2σ (n=51)	M4	2σ (n=20)	M5	2σ (n=15)	M6	2σ (n=22)	M7	2σ (n=36)
SiO2	44.7214	0.5631	44.531	0.586709	44.9964	0.441408	44.711	0.370054	44.4164	0.380888	44.8205	0.467072	44.6064	0.430385
TiO2	0.184929	0.064102	0.199818	0.0710106	0.207333	0.0580317	0.2388	0.0591427	0.1958	0.103444	0.236636	0.079605	0.224139	0.0605489
Al2O3	22.5909	0.80162	22.6388	0.459122	22.8795	0.52441	22.3276	0.378428	22.8151	0.666294	23.0548	0.608467	22.5548	0.617853
FeO	3.72421	0.271007	3.73721	0.227227	3.50302	0.273911	3.9033	0.224114	3.38987	0.158959	3.5425	0.258914	3.85928	0.506179
MnO	0.251321	0.0421359	0.257152	0.0431727	0.268431	0.0398995	0.2676	0.0362731	0.217	0.025285	0.270409	0.0409397	0.28375	0.0357362
MgO	19.8685	1.43432	19.5044	1.29665	19.8512	1.20066	20.4147	0.806857	18.6222	1.25267	19.1244	1.58269	20.1833	0.984661
CaO	5.68589	1.05399	5.30218	0.865203	5.08998	0.737898	4.84055	0.507741	5.3658	0.447006	4.9375	0.800623	4.97603	0.412991
Na2O	0.978857	0.704151	1.60079	0.858958	1.4582	0.705402	0.74945	0.733094	2.41487	0.163161	1.59123	0.806791	0.847833	0.755426
K2O	0.12737	0.0983456	0.203788	0.151864	0.32751	0.425413	0.11335	0.157026	0.728467	0.33658	0.3	0.21157	0.126028	0.136045
Cr2O3	1.60454	0.241514	1.685	0.185773	1.6419	0.137844	1.745	0.113322	1.6672	0.173802	1.77518	0.175194	1.72144	0.159011
Total	99.7334	0.461467	99.6601	0.797148	100.223	0.533911	99.3113	0.48264	99.8327	0.403759	99.6531	0.546816	99.3829	0.491997
Cations per 12 oxygen atoms
Si	3.12687	0.0213798	3.12201	0.0225067	3.12976	0.0170174	3.1334	0.011787	3.12113	0.0209271	3.13462	0.0264382	3.12566	0.0182591
Ti	0.00972258	0.0033492	0.0105339	0.00372032	0.0108439	0.00301079	0.012584	0.00310812	0.0103458	0.00551535	0.0124444	0.00419694	0.0118099	0.00316108
Al	1.86148	0.0583115	1.87049	0.0366405	1.87547	0.0401787	1.84406	0.0287176	1.88939	0.0531297	1.9002	0.0480616	1.86257	0.0445286
Fe	0.217737	0.0162299	0.21909	0.013453	0.203742	0.0166286	0.228737	0.0130427	0.199184	0.00943754	0.207167	0.0152978	0.226128	0.030341
Mn	0.014882	0.00247054	0.0152686	0.00253582	0.0158127	0.00231656	0.0158828	0.00212777	0.0129142	0.0014845	0.0160165	0.00237625	0.0168391	0.00212154
Mg	2.07102	0.151906	2.03858	0.131754	2.05847	0.119347	2.1329	0.0804961	1.95085	0.132442	1.99398	0.161251	2.10844	0.105175
Ca	0.425907	0.0802553	0.398243	0.0666093	0.37929	0.0557688	0.363428	0.0392481	0.403948	0.032943	0.369945	0.0605735	0.37355	0.0313758
Na	0.132685	0.0957853	0.217578	0.116565	0.196634	0.0957596	0.101825	0.100177	0.328981	0.0218584	0.215749	0.109909	0.115176	0.102868
K	0.0113598	0.00880452	0.0182247	0.0137217	0.0290581	0.0380586	0.0101329	0.0140719	0.0652961	0.030344	0.0267632	0.0189931	0.0112647	0.0121862
Cr	0.088687	0.0130766	0.0933874	0.0100623	0.0902812	0.00743512	0.0966749	0.00612453	0.0926132	0.00970239	0.0981448	0.00972189	0.0953572	0.00849055
TOTAL	7.96035	0.0725311	8.00342	0.0713506	7.98936	0.0643432	7.93962	0.0659561	8.07466	0.0341362	7.97502	0.0693607	7.94679	0.0680109
Mg#	90.4867	0.426285	90.2958	0.358317	90.9937	0.833742	90.3144	0.28343	90.7358	0.255616	90.5882	0.640291	90.3139	0.973166
Si+Ti	3.13659	0.0237091	3.13255	0.0239619	3.14061	0.0182955	3.14599	0.011726	3.13148	0.0206908	3.14706	0.0271566	3.13747	0.0201847
Mg+Fe+Ca+Mn+Na+K	2.87359	0.136779	2.90699	0.100658	2.88301	0.10113	2.8529	0.0696945	2.96118	0.138668	2.82962	0.128163	2.8514	0.115985
Al+Cr	1.95016	0.063457	1.96388	0.034984	1.96575	0.0402747	1.94073	0.0298176	1.982	0.0614412	1.99834	0.0510261	1.95793	0.0484852
Na-Maj	0.0671612	0.0533376	0.112634	0.0649544	0.107424	0.0611283	0.0496868	0.0564905	0.191965	0.0189575	0.115034	0.0646172	0.0573156	0.057995
Maj	0	0.116283	0	0.139929	0	0.125628	0.0340313	0.119109	0	0.0278359	0	0.133134	0.0110263	0.122622
PB08 (GPa)	14.9878	1.6563	16.4426	2.03227	16.2823	1.91552	14.4791	1.80094	18.9553	0.611772	16.549	2.00955	14.7087	1.8211
PB17 (GPa)	14.4258	3.92617	17.3211	4.04654	17.1695	3.60319	13.2531	3.86503	18.9129	0.754868	17.6128	3.64574	13.7198	3.95282
Initial data for Supplementary Data 4
	Grt-01	Grt-02	Grt-03	Grt-04	Grt-05	Grt-06	Grt-07	Grt-08	Grt-09	Grt-10	Grt-11	Grt-12	Grt-13	Grt-14	Grt-15	Grt-16	Grt-17	Grt-18	Grt-19	Grt-20	Grt-21	Grt-22	Grt-23	Grt-24	Grt-25	Grt-26	Grt-27	Grt-28	M1	Grt-29	Grt-30	Grt-31	Grt-32	Grt-33	Grt-34	Grt-35	Grt-36	Grt-37	Grt-38	Grt-39	Grt-40	Grt-41	Grt-42	Grt-43	Grt-44	Grt-45	Grt-46	Grt-47	Grt-48
SiO2	45.567	44.666	44.878	45.003	44.916	44.959	45.034	45.366	45.21	44.709	44.778	43.584	44.986	44.553	44.723	45.324	43.393	44.542	44.289	45.485	44.02	44.641	45.069	44.569	44.999	44.717	43.268	44.951	44.6901	43.521	44.576	44.193	44.219	44.357	44.79	44.502	44.867	44.142	45.299	44.18	44.474	44.432	44.948	44.475	42.966	44.761	45.075	44.559	45.027
TiO2	0.204	0.256	0.229	0.229	0.254	0.196	0.204	0.281	0.277	0.204	0.206	0.183	0.212	0.221	0.254	0.127	0.095	0.131	0.095	0.237	0.058	0.095	0.258	0.158	0.139	0.135	0.062	0.178	0.184222	0.093	0.275	0.169	0.353	0.187	0.219	0.255	0.062	0.179	0.164	0.233	0.237	0.148	0.227	0.17	0.085	0.202	0.296	0.232	0.219
Al2O3	22.833	22.505	22.789	22.522	22.737	22.817	22.409	22.14	21.983	22.442	22.497	21.764	22.319	22.193	23.236	23.848	20.781	23.219	21.724	23.125	21.953	23.766	22.409	23.253	23.821	23.779	20.567	23.114	22.5819	22.463	22.78	22.103	22.36	22.049	22.27	22.483	23.479	22.274	23.079	22.788	23.469	22.876	22.228	23.368	22.34	22.11	22.775	22.07	22.677
FeO	3.94	3.909	3.707	3.745	3.609	3.782	4.037	4.046	3.863	4.06	4.016	3.735	4.001	4.21	3.291	3.152	3.884	3.456	3.693	3.451	3.592	3.322	3.871	3.418	3.475	3.475	4.01	3.528	3.71622	3.652	3.434	3.78	3.976	3.797	3.985	4.156	3.44	3.824	3.526	3.647	3.432	3.536	3.91	3.614	3.628	3.923	3.67	4.051	3.866
MnO	0.302	0.274	0.298	0.321	0.286	0.317	0.27	0.268	0.269	0.253	0.261	0.254	0.327	0.304	0.25	0.186	0.243	0.212	0.214	0.206	0.227	0.211	0.257	0.224	0.2	0.179	0.237	0.187	0.249444	0.242	0.193	0.218	0.317	0.212	0.264	0.314	0.241	0.268	0.218	0.207	0.207	0.2	0.319	0.228	0.209	0.298	0.281	0.257	0.295
MgO	20.119	20.819	21.009	21.122	21.134	21.622	20.462	21.249	20.73	20.309	20.668	19.16	20.662	20.731	18.824	18.01	22.397	18.049	19.961	18.012	20.074	17.657	21.023	18.365	17.77	17.004	21.184	18.192	19.8592	20.028	18.751	19.224	21.116	18.871	20.534	21.569	17.478	20.053	18.016	19.335	18.006	19.313	21.34	17.693	17.409	20.932	19.325	21.57	20.92
CaO	5.433	4.822	4.554	4.613	4.285	3.973	5.246	4.554	5.102	5.246	4.619	6.485	5.238	4.889	5.615	6.717	6.193	6.141	6.88	5.573	6.492	6.891	4.159	6.549	6.626	7.663	7.462	7.185	5.69526	5.848	4.888	5.574	3.931	6.188	4.472	4.052	6.334	5.408	5.975	5.737	5.764	5.39	3.805	6.84	6.413	4.516	4.845	4.427	4.769
Na2O	0.248	0.295	0.315	0.445	0.525	0.606	0.162	0.16	0.221	0.143	0.498	1.957	0.179	0.148	1.36	1.729	1.225	2.001	1.553	1.813	1.733	2.018	0.508	2.046	1.257	1.739	1.166	1.358	1.00593	2.043	2.752	2.349	0.715	2.084	0.509	0.464	2.366	2.355	2.593	2.336	2.589	2.533	0.715	2.202	1.627	0.383	1.098	0.455	0.411
K2O	0.019	0.035	0.034	0.053	0.049	0.063	0.013	0.002	0.021	-	0.063	0.276	0.013	0.012	0.175	0.193	0.146	0.291	0.213	0.276	0.221	0.272	0.081	0.215	0.166	0.237	0.135	0.165	0.131538	0.252	0.476	0.27	0.073	0.215	0.042	0.036	0.293	0.282	0.31	0.297	0.33	0.304	0.067	0.206	0.622	0.025	0.096	0.017	0.02
Cr2O3	1.599	1.78	1.822	1.857	1.79	1.804	1.758	1.74	1.771	1.718	1.765	1.619	1.677	1.764	1.768	1.517	1.196	1.635	1.19	1.785	1.139	1.225	1.736	1.387	1.751	1.547	0.956	1.631	1.60474	1.362	1.849	1.769	1.922	1.638	1.709	1.818	1.458	1.593	1.401	1.685	1.767	1.699	1.768	1.431	1.579	1.702	1.971	1.7	1.76
Total	100.264	99.361	99.635	99.91	99.585	100.139	99.595	99.806	99.447	99.084	99.371	99.017	99.614	99.025	99.496	100.803	99.553	99.677	99.812	99.963	99.509	100.098	99.371	100.184	100.204	100.475	99.047	100.489	99.7137	99.504	99.974	99.649	98.982	99.598	98.794	99.649	100.018	100.378	100.581	100.445	100.275	100.431	99.327	100.227	96.878	98.852	99.432	99.338	99.964
[truncated: 163 more columns]

## Sheet: Supplementary Data 5
Supplementary Data 5. Sr, Nd, and Zn isotopic compositions of the kelyphitized garnet cores
Sample No.	87Sr/86Sr	2sm	143Nd/144Nd	2sm	δ66Zn	2sm
SD50	0.703905	1.21065e-05	0.513193	2.11892e-05	0.33	0.03
SD51	0.704052	7.55974e-06	0.513206	1.709e-05	0.32	0.01
SD52	0.703969	1.07103e-05	0.513197	1.36247e-05	0.33	0.02
SD53	0.704239	9.41775e-06	0.513097	7.81888e-06

## Sheet: Supplementary Data 6
Supplementary Data 6. Major element compositions of the olivine (Ol3) and its inclusions from STEM-EDS analyses (wt.%)
Sample	O	Mg	Al	Si	Cr	Fe	Ni	Total	O	Mg	Al	Si	Cr	Fe2+	Fe3+	Ni	Total cations
Olivine-Ol3-1	42.85	31.07	0.28	18.19	0.1	7.26	0.25	100	4	1.90918	0.0154984	0.967264	0.00287232	0.126202	0.0679551	0.00636144	3.09534
Olivine-Ol3-2	42.39	31.17	0.63	18.93	0.19	6.39	0.31	100.01	4	1.93611	0.0352497	1.01754	0.00551662	0.112284	0.0604608	0.00797379	3.17513
Olivine-Ol3-3	41.48	31.8	0.45	18.75	0.1	7.21	0.22	100.01	4	2.01858	0.0257308	1.02997	0.00296718	0.129473	0.0697161	0.00578296	3.28222
Elliptic inclusion-1	42.19	25.85	9.45	13.84	1.09	7.33	0.25	100	4	1.61327	0.531252	0.747463	0.031798	0.129413	0.0696837	0.00646096	3.12934
Elliptic inclusion-2	43.67	27.34	4.9	16.04	0.58	7.28	0.18	99.99	4	1.64844	0.266129	0.83692	0.0163466	0.124174	0.0668628	0.00449424	2.96336
Elliptic inclusion-3	42.89	27.61	4.99	16.19	0.8	7.3	0.21	99.99	4	1.69499	0.275945	0.860109	0.0229571	0.126779	0.0682658	0.00533863	3.05439
Elliptic inclusion-4	43.43	27.76	3.69	16.75	0.44	7.53	0.39	99.99	4	1.68301	0.201519	0.878796	0.0124694	0.129148	0.0695411	0.00979132	2.98427
Elliptic inclusion-5	42.33	28.74	3.06	17.89	0.33	7.43	0.22	100	4	1.7877	0.171456	0.962997	0.00959508	0.130744	0.0704007	0.00566684	3.13856
Elliptic inclusion-6	42.32	28.56	3.62	17.24	0.5	7.58	0.19	100.01	4	1.77693	0.202881	0.928228	0.0145414	0.133415	0.071839	0.00489525	3.13273
Elliptic inclusion-7	43.63	28.34	3.66	16.09	0.46	7.6	0.22	100	4	1.7103	0.198964	0.840299	0.0129764	0.129751	0.0698659	0.00549799	2.96765
Elliptic inclusion-8	42.69	28.69	5.52	16.3	0.7	5.79	0.31	100	4	1.76954	0.306684	0.87001	0.0201816	0.101026	0.0543988	0.00791776	3.12976
Elliptic inclusion-9	40.93	29.98	2.32	17.3	0.44	8.55	0.47	99.99	4	1.92862	0.134439	0.963091	0.013231	0.155599	0.083784	0.0125205	3.29129
Octahedral inclusion-1	42.6	14.04	30.25	4	2.83	6.29	N.D.	100.01	4	0.86779	1.6842	0.213951	0.0817635	0.143823	0.0253805	N.D.	3.01691
Octahedral inclusion-2	43.92	17.05	25.89	4.48	2.38	6.28	N.D.	100	4	1.02216	1.39813	0.232423	0.0666957	0.139279	0.0245786	N.D.	2.88327
M5-01						99.6445	0.355489
M5-02						99.6205	0.379507
M5-03						99.6134	0.386612
M5-04						99.5972	0.402832
M5-05						99.629	0.370953
M1-01						95.1888	4.81117
M1-02						95.8876	4.1124
M1-03						95.877	4.12297
M1-04						95.4057	4.59434
M1-05						96.1067	3.89332
M1-06						95.6598	4.34022
M1-07						95.6726	4.32744
SD07-01						31.121	68.879
SD07-02						30.3844	69.6156
SD07-03						30.9469	69.0531
SD07-04						32.2548	67.7452
SD07-05						34.6967	65.3033
SD07-06						32.5113	67.4887
